# Supplementary material for: Construction of Chitosan-Modified Naphthalimide Fluorescence Probe for Selective Detection of Cu2+
Source: Sensors (Basel). 2024 May 26;24(11):3425. doi: 10.3390/s24113425 (PMC11174907; doi:10.3390/s24113425)
Supplement: Supplementary file 1 [file sensors-24-03425-s001.zip]

Archive with 1 entries (1 files):
- sensors-3008966-supplementary.pdf
